# Supplementary material for: Chloroaluminate Ionic Liquid Immobilized on Magnetic Nanoparticles as a Heterogeneous Lewis Acidic Catalyst for the Friedel–Crafts Sulfonylation of Aromatic Compounds
Source: Molecules. 2022 Mar 2;27(5):1644. doi: 10.3390/molecules27051644 (PMC8911771; doi:10.3390/molecules27051644)
Supplement: Supplementary file 1 [file molecules-27-01644-s001.zip]

Archive with 1 entries (1 files):
- molecules-1593700-supplementary_final.pdf
